# Supplementary material for: New Generations of Tyrosine Kinase Inhibitors in Treating NSCLC with Oncogene Addiction: Strengths and Limitations
Source: Cancers (Basel). 2023 Oct 20;15(20):5079. doi: 10.3390/cancers15205079 (PMC10605462; doi:10.3390/cancers15205079)
Supplement: Supplementary file 1 [file cancers-15-05079-s001.zip]

Archive with 1 entries (1 files):
- cancers-2665418-supplementary.pdf
